# Supplementary material for: The Perception of Naturalness Correlates with Low-Level Visual Features of Environmental Scenes
Source: PLoS One. 2014 Dec 22;9(12):e114572. doi: 10.1371/journal.pone.0114572 (PMC4273965; doi:10.1371/journal.pone.0114572)
Supplement: S1 Data — Feature values for the images used in our study. (XLS) [file pone.0114572.s001.xls]

## Sheet: All307-52sub.csv
ImageName	Hue	Bright	Saturaton	SDhue	SDsat	Sdbright	Entropy	Perc_Nat	pc1f	pc2f	pc3f	pc4f	SED	total_ED	NSED
Nature1	0.158278	1.39626	0.0738957	0.150188	0.153843	0.201463	6.91618	6.83582	-0.0680846	0.10994	0.00446905	0.0106611	0.0154389	0.0893379	0.14385
Nature2	0.155684	-0.243284	0.104462	0.157964	0.147316	0.337203	7.75841	6.84615	-0.073691	0.113439	0.0141062	-0.00370571	0.00480419	0.105668	0.188193
Nature3	0.107263	0.0417779	0.081632	0.243137	0.220658	0.302422	6.49756	6.7993	-0.0722339	-0.0266393	0.106537	0.0266989	0.00423368	0.136592	0.200119
Nature4	0.0967198	-1.51243	0.119533	0.179673	0.198248	0.224442	7.52169	6.79413	-0.0325982	-0.00861401	-0.0414443	-0.0490082	0.00405306	0.169985	0.218175
Nature5	0.0889754	-0.133278	0.0908296	0.187494	0.184932	0.247278	7.09006	6.64841	-0.088222	0.0607594	0.045929	0.0362219	0.00515394	0.161942	0.217793
Nature6	0.107193	0.465911	0.0757788	0.212587	0.223884	0.257776	7.33887	6.82621	-0.0826132	0.0864935	0.0707169	0.00995911	0.00820028	0.149521	0.219444
Nature7	0.124639	-0.245327	0.0814833	0.177553	0.217962	0.276354	7.23661	6.84615	-0.0693801	-0.00921147	0.17448	-0.00286346	0.00434236	0.103353	0.190624
Nature8	0.127909	-1.319	0.119823	0.176194	0.297773	0.350915	7.46683	6.82033	-0.0641698	-0.074604	0.0845369	0.0169683	0.0234188	0.123674	0.163679
Nature9	0.132078	-0.00910117	0.0813654	0.1926	0.235633	0.286242	7.61773	6.82549	-0.0761055	-0.000776782	0.0397926	0.024444	0.0367062	0.130625	0.135957
Nature10	0.0879605	0.57328	0.101502	0.164169	0.284806	0.273479	7.14972	6.82033	-0.0807608	0.0552122	0.078502	-0.0212813	0.0222799	0.127249	0.168377
Nature11	0.139995	0.761083	0.0491345	0.213623	0.156582	0.248767	7.38174	6.39993	-0.078699	0.0983217	0.0239569	0.00561042	0.018987	0.110096	0.150795
Nature12	0.0613079	1.1598	0.0871403	0.159108	0.231188	0.279772	6.85302	6.53712	-0.0901153	0.0519219	0.022185	0.0135652	0.0106047	0.145059	0.200971
Nature13	0.0894137	-2.1896	0.14147	0.234278	0.278421	0.224242	7.52812	6.34991	-0.0404537	-0.0412954	-0.0657589	-0.052265	0.0320023	0.143504	0.162019
Nature14	0.0940403	-0.00169797	0.104151	0.121094	0.170187	0.208493	7.60791	6.59382	-0.0437906	0.00944471	-0.0550851	-0.101185	0.00535759	0.185495	0.233466
Nature15	0.0947258	-0.996536	0.149214	0.138891	0.168539	0.232829	7.6275	6.57256	-0.0441202	-0.00516634	-0.0297474	-0.0251635	0.0381002	0.13012	0.144862
Nature16	0.144601	0.600163	0.112317	0.20036	0.195591	0.314976	7.90177	6.61834	-0.0874617	0.121794	0.00392828	0.00442639	0.037348	0.0982252	0.146331
Nature17	0.115646	1.12262	0.124001	0.179466	0.252809	0.252692	7.37985	6.66519	-0.0855444	0.102716	0.0108579	0.00538966	0.0124246	0.139498	0.218995
Nature18	0.0843195	-0.210864	0.105151	0.172715	0.241904	0.314233	7.23411	6.16414	-0.0521969	-0.0507261	-0.0336762	-0.0222614	0.0141863	0.139786	0.193071
Nature19	0.11386	-0.470276	0.164399	0.167109	0.277274	0.324587	7.57116	6.82045	-0.0805915	0.0765741	0.036888	-0.00193495	0.00748518	0.133778	0.223935
Nature20	0.0907824	-0.702465	0.14943	0.100325	0.220002	0.216074	7.5016	6.84077	-0.0640016	-0.0280245	0.0284649	-0.0893393	0.0111374	0.162923	0.233466
Nature21	0.0825148	-0.503668	0.149787	0.12137	0.245334	0.272965	7.7234	6.85626	-0.0648539	-0.0284983	-0.00990012	-0.0415362	0.00917802	0.185047	0.243725
Nature22	0.0849639	-0.451513	0.134852	0.118707	0.232758	0.268766	7.62254	6.84077	-0.0617941	0.0234258	-0.0522303	-0.0909138	0.00918192	0.172709	0.222423
Nature23	0.127578	0.101011	0.131145	0.149108	0.217414	0.343252	7.711	6.81974	-0.0857934	0.0486564	-0.0168308	0.0144295	0.0117693	0.11304	0.186266
Nature24	0.13468	1.12729	0.143401	0.177883	0.208214	0.277821	7.48664	6.70618	-0.0790753	0.127666	0.00193163	-0.00458209	0.0117953	0.120977	0.196919
Nature25	0.137708	0.783218	0.135101	0.171359	0.19503	0.298214	7.59522	6.65933	-0.082816	0.136608	-0.00120683	-0.0101873	0.0149483	0.109848	0.178513
Nature26	0.107561	-2.15568	0.0862618	0.235251	0.158475	0.250527	7.64251	6.76853	-0.0509982	-0.0260179	-0.0769636	-0.0672255	0.0237115	0.134636	0.129607
Nature27	0.088594	0.8232	0.102738	0.164472	0.242793	0.280404	6.76097	6.72168	-0.0891617	0.093061	0.070421	-0.00425607	0.00434393	0.145464	0.229912
Nature28	0.114415	-0.456127	0.161592	0.158181	0.228608	0.328006	7.45141	6.79544	-0.0835749	0.0972806	0.0566698	-0.00297434	0.0188345	0.141605	0.22023
Nature29	0.123374	0.511477	0.142925	0.195018	0.217863	0.290452	7.44814	6.7582	-0.0755884	0.12921	0.0221013	0.00730489	0.0130084	0.128552	0.203799
Nature30	0.127622	1.44159	0.134535	0.191973	0.198648	0.279741	6.90925	6.68644	-0.0776833	0.155553	-0.00762459	0.00714036	0.0169167	0.126667	0.198885
Nature31	0.12708	0.333081	0.14328	0.175358	0.24234	0.320896	7.20819	6.73846	-0.0788486	0.156377	-0.00968902	0.0161218	0.00982551	0.138337	0.220284
Nature32	0.107069	-0.204457	0.154838	0.13933	0.237288	0.295931	7.43	6.71264	-0.0827369	0.0493376	0.12261	-0.00738005	0.0213972	0.151443	0.224542
Nature33	0.171814	1.24533	0.151124	0.135174	0.16478	0.288957	7.63201	6.71264	-0.0801287	0.0853782	0.0445275	-0.0091801	0.0107161	0.0903162	0.177933
Nature34	0.163444	0.464372	0.0638417	0.148919	0.120185	0.283992	7.56007	6.7178	-0.0737548	-0.00932696	0.127138	-0.00930441	0.00845853	0.104925	0.179766
Nature35	0.137788	1.87727	0.0853724	0.278127	0.129338	0.201854	7.02626	6.67095	-0.0756667	0.0812205	-0.0203612	0.0285116	0.0193884	0.119967	0.195974
Nature36	0.0754058	0.275704	0.135289	0.139801	0.23713	0.264003	7.82344	6.67611	-0.0614942	0.0177448	-0.0784	-0.103323	0.0233583	0.169176	0.194352
Nature37	0.0631646	-0.883979	0.128574	0.13965	0.224935	0.273378	7.76146	6.72813	-0.0612733	-0.0423211	0.0045345	-0.102046	0.025515	0.166133	0.19685
Nature38	0.100157	-0.972985	0.105692	0.171919	0.215748	0.272338	7.73447	6.72813	-0.0354745	-0.0333216	-0.0565544	-0.0739918	0.0425557	0.160367	0.167587
Nature39	0.107201	-0.616831	0.0999283	0.175717	0.215878	0.26735	7.88036	6.79483	-0.0408628	-0.0462496	-0.0715589	-0.0180627	0.0385736	0.160153	0.152024
Nature40	0.117149	-1.29605	0.104879	0.172606	0.226767	0.253476	7.48931	6.79483	-0.0521909	-0.113719	0.0360402	0.0592081	0.0178586	0.157167	0.185283
Nature41	0.0868244	-2.00679	0.116563	0.114101	0.196796	0.228533	7.38121	6.79483	-0.030152	-0.0345473	-0.0365508	-0.0750268	0.0113122	0.153829	0.196048
Nature42	0.0799396	0.301391	0.134855	0.0502974	0.19606	0.214083	7.69783	6.78005	-0.0445916	-0.0123069	0.000473094	-0.0743506	0.0206703	0.17449	0.213143
Nature43	0.120851	0.214905	0.0714293	0.192697	0.169173	0.291145	7.60984	6.86578	-0.0517411	-0.0605267	-0.0197021	-0.10693	0.028729	0.140749	0.145326
Nature44	0.107838	-1.72226	0.0906729	0.189688	0.199606	0.309096	7.3604	6.92368	-0.0494566	-0.0873293	-0.0707183	0.0482121	0.0198917	0.132343	0.174331
Nature45	0.169033	0.385722	0.100216	0.138875	0.180614	0.294787	7.54718	6.92368	-0.0634103	-0.00995314	0.0545743	0.00522291	0.0450338	0.107073	0.125014
Nature46	0.138606	-0.204254	0.114918	0.188921	0.26005	0.335154	7.6238	6.63739	-0.0701998	-0.0559342	0.134068	-0.00708211	0.0272588	0.120325	0.172928
Nature47	0.137104	-0.430423	0.120085	0.193829	0.23154	0.330414	7.84311	6.6732	-0.0534758	-0.0616899	-0.00165204	0.0963776	0.0366109	0.121742	0.142966
Nature48	0.155117	1.49762	0.135481	0.196999	0.140413	0.238123	7.36196	6.92297	-0.0595696	0.0283921	0.0351731	-0.0287219	0.0389862	0.102951	0.135629
Nature49	0.142798	1.18768	0.127795	0.190549	0.177402	0.270226	7.55032	6.83066	-0.0558418	-0.0489594	0.0149966	0.052055	0.0311788	0.111041	0.160793
Nature50	0.14683	1.24716	0.113446	0.170185	0.223869	0.290871	7.82726	6.83582	-0.0815344	0.066616	0.0776637	-0.00467219	0.0270089	0.126157	0.170473
Urban1	0.181763	-0.0587216	0.095508	0.304475	0.166782	0.234981	7.4137	1.25789	-0.0595509	-0.0275261	0.0284591	0.01538	0.0620524	0.11098	0.11932
Urban2	0.184235	0.0412517	0.106972	0.311828	0.161424	0.285013	7.41671	1.16418	-0.0565911	-0.0384793	0.101087	-0.0239562	0.0497437	0.107033	0.135463
Urban3	0.154062	0.972567	0.113803	0.306968	0.182929	0.319624	7.41196	1.19495	-0.0601087	-0.0632983	0.0529494	0.0610666	0.0453695	0.0447159	0.0940918
Urban4	0.135674	-0.232371	0.112952	0.307105	0.19621	0.313201	7.16371	1.28349	-0.0687729	-0.0178951	-0.0219173	0.123703	0.0374502	0.0867767	0.129902
Urban5	0.173927	0.479312	0.0983439	0.264241	0.166227	0.290207	7.19766	1.16934	-0.0753676	-0.0098808	-0.0194028	0.122335	0.0644277	0.0877914	0.113506
Urban6	0.186238	-0.458353	0.123436	0.340233	0.19077	0.291191	7.22287	1.15901	-0.0629589	0.0126256	-0.0277759	0.0301612	0.0219288	0.0896919	0.162557
Urban7	0.170668	-0.731645	0.104447	0.23031	0.100561	0.246009	7.0063	1.16934	-0.0415918	-0.00302046	-0.0635776	0.116818	0.014235	0.083092	0.146349
Urban8	0.130578	0.852673	0.0607035	0.230461	0.129383	0.199053	7.25643	1.64089	-0.0579097	-0.00965161	0.0259087	0.0249714	0.062373	0.101158	0.106779
Urban9	0.102718	1.05984	0.0613419	0.253767	0.128761	0.190193	7.24823	1.61061	-0.0598111	-0.00634605	0.0280345	0.0156794	0.0643353	0.103884	0.111068
Urban10	0.137052	-0.304851	0.0533108	0.200034	0.11131	0.220542	7.63508	1.60451	-0.0590279	-0.0151703	-0.0117886	-0.00978299	0.0888267	0.130011	0.085233
Urban11	0.179729	0.363616	0.0598488	0.138073	0.0872984	0.301799	7.49632	1.64209	-0.0787905	0.0190897	0.093532	0.00701851	0.0549903	0.102198	0.100548
Urban12	0.15833	0.0790188	0.0606854	0.187602	0.120233	0.258172	7.7055	1.58864	-0.0670091	0.00862886	0.073718	-0.0375086	0.0472775	0.118902	0.128368
Urban13	0.135374	0.466584	0.0816635	0.240215	0.190499	0.280565	6.99528	1.72225	-0.0772194	-0.0246289	0.14013	0.00822571	0.0552412	0.137296	0.134519
Urban14	0.169473	0.429322	0.053851	0.282198	0.127014	0.211585	7.27415	1.45504	-0.0480824	-0.00184349	-0.0158687	-0.0120969	0.0790625	0.105256	0.0608878
Urban15	0.182345	-1.40543	0.0679794	0.198159	0.130925	0.306913	7.01679	1.32469	-0.0629541	-0.0935863	-0.00719442	0.0855117	0.0643417	0.102298	0.111514
Urban16	0.185661	0.445608	0.0910017	0.102806	0.13186	0.312891	7.06498	1.16346	-0.0691539	-0.0268531	0.0967114	0.0102889	0.124962	0.0695302	0.0619325
Urban17	0.18042	-0.107638	0.0926213	0.141246	0.144285	0.308853	7.58548	1.38775	-0.0685992	-0.00448753	0.009811	0.0284755	0.052666	0.0910605	0.112847
Urban18	0.166158	-0.444605	0.0756436	0.165619	0.15416	0.360161	7.23587	1.77377	-0.058143	-0.0702802	0.0327334	-0.0769443	0.0289749	0.097978	0.126084
Urban19	0.174204	-0.16634	0.0693027	0.166457	0.129839	0.349995	6.87112	1.16418	-0.0895076	0.0744163	0.0344578	-0.00546571	0.0676631	0.0670074	0.0709774
Urban20	0.175679	-0.238163	0.0564148	0.213672	0.105271	0.242493	7.07312	1.39328	-0.0350525	-0.0228573	-0.0200075	0.0330426	0.0669455	0.0980351	0.0736018
Urban21	0.186196	-0.393106	0.0574233	0.252169	0.105096	0.254077	6.91608	1.18462	-0.0823242	0.0167833	0.0856532	0.0293403	0.0597819	0.0874486	0.0736875
Urban22	0.153775	0.331941	0.0660354	0.253707	0.120112	0.237414	7.26487	1.59398	-0.0480348	0.0192446	-0.00903384	0.0373243	0.0832889	0.0815885	0.0854664
Urban23	0.167834	0.215319	0.0485023	0.268421	0.122764	0.281208	6.73235	1.20962	-0.0576397	-0.0415871	0.152559	-0.00354753	0.0544664	0.0865896	0.0855585
Urban24	0.13857	0.855218	0.0388884	0.236691	0.12554	0.2669	6.88242	1.40808	-0.0652809	-0.0609184	0.0380996	-0.0608408	0.0449023	0.097608	0.113536
Urban25	0.181418	-2.04836	0.0815675	0.27411	0.125252	0.255552	7.48042	2.05155	-0.0465618	-0.0541369	-0.00341922	-0.0322732	0.0554749	0.118728	0.0970592
Urban26	0.220265	-1.37319	0.0823833	0.248315	0.137051	0.251578	7.33612	1.29371	-0.0410054	-0.0582064	-0.080441	0.123704	0.085837	0.12177	0.085263
Urban27	0.173324	0.222884	0.0804063	0.342194	0.169917	0.28126	7.42242	1.65052	-0.06134	-0.0488606	0.0833856	-0.0650787	0.085	0.0849556	0.0883593
Urban28	0.215853	-0.964653	0.079788	0.120568	0.130034	0.334272	7.26555	1.2	-0.0573872	-0.0764181	0.0708054	0.00922326	0.068167	0.0773171	0.0919246
Urban29	0.210281	-0.895508	0.0816462	0.302037	0.0934783	0.209031	7.22456	1.85488	-0.0480754	-0.0180192	0.0416391	-0.0523003	0.0990815	0.106896	0.0933926
Urban30	0.209159	2.43152	0.0994387	0.166752	0.0973654	0.24759	6.92042	2.58509	-0.067384	0.038847	0.0508538	-0.0295561	0.0869259	0.0603704	0.0902704
Urban31	0.198006	0.436175	0.0517373	0.247567	0.129115	0.224978	7.81928	1.26224	-0.0536017	-0.0442579	-0.0633799	0.0927826	0.121956	0.1306	0.0247667
Urban32	0.158585	1.92502	0.0707527	0.320046	0.0820092	0.26684	7.35213	1.26224	-0.0730009	0.0607839	0.0137941	-0.017684	0.124864	0.0917255	0.0187909
Urban33	0.191402	1.18361	0.0622235	0.298642	0.161981	0.267289	7.53663	1.46324	-0.0551992	-0.0737174	0.0149152	0.00272408	0.100265	0.0958886	0.0760899
Urban34	0.218322	-0.661784	0.0657524	0.184186	0.113311	0.336584	7.11097	1.37133	-0.0630471	-0.0653487	0.122015	-0.0134236	0.0745926	0.0834778	0.085837
Urban35	0.136235	0.667676	0.070465	0.335887	0.207687	0.249976	7.55683	1.63551	-0.0678466	-0.0183499	0.0619959	0.00503413	0.127619	0.092739	0.0660121
Urban36	0.217165	0.663596	0.0525999	0.201861	0.119614	0.251322	7.65498	1.23593	-0.0642447	-0.0474932	-0.0532437	0.0984139	0.101296	0.104056	0.0386222
Urban37	0.224249	-0.609919	0.0889577	0.147393	0.140267	0.326558	7.25199	1.23077	-0.0492567	-0.0880866	0.0625178	0.0101491	0.115993	0.0897963	0.0335704
Urban38	0.203643	0.971655	0.0713044	0.168682	0.169161	0.252453	7.65963	1.12308	-0.0670792	-0.0526147	0.0167972	0.0633773	0.134089	0.0967074	0.0265037
Urban39	0.142002	-1.09952	0.100838	0.349443	0.105931	0.233579	7.14846	1.79237	-0.0379128	-0.0416251	0.0529789	-0.0281069	0.110585	0.0760852	0.0726444
Urban40	0.1473	0.642678	0.0630644	0.347136	0.187812	0.27728	7.37873	2.99535	-0.0655805	-0.0298911	0.168274	-0.0222919	0.107734	0.0809787	0.0756378
Urban41	0.217148	-0.671248	0.0616905	0.153747	0.107137	0.252933	7.61902	1.4042	-0.0580622	-0.0364238	-0.076662	0.21784	0.0911481	0.125467	0.0249741
Urban42	0.224554	-2.42719	0.0970829	0.0943901	0.150511	0.288911	6.87159	1.26224	-0.0465541	-0.110565	0.102104	0.00874458	0.114763	0.0861889	0.0476444
Urban43	0.203364	0.460807	0.0620424	0.247307	0.141751	0.288387	7.62359	1.21538	-0.0687177	-0.0435209	-0.000771177	0.0560471	0.10337	0.10317	0.0447519
Urban44	0.209435	0.792952	0.064525	0.0930257	0.10797	0.251434	7.68768	1.36628	-0.0689769	-0.0228606	0.0160916	0.0797412	0.124763	0.111426	0
Urban45	0.218572	-1.74254	0.0769671	0.203174	0.115236	0.268824	7.26756	1.26294	-0.054546	-0.0714489	-0.0448415	0.16823	0.0523111	0.105419	0.108785
Urban46	0.228114	-1.47778	0.0824968	0.29167	0.150952	0.30547	7.0095	2.12782	-0.0507696	-0.115413	0.0615195	0.0520004	0.0357576	0.0885588	0.138155
Urban47	0.215179	-0.719421	0.0816922	0.177658	0.14791	0.222181	7.5796	1.36626	-0.0566322	-0.0365036	0.0299883	0.0380657	0.10933	0.121961	0.0487394
Urban48	0.173712	1.98997	0.0703353	0.169218	0.132665	0.247232	7.63604	3.54955	-0.0729934	0.0130461	0.0526711	-0.0197504	0.0524296	0.101711	0.126959
Urban49	0.21791	0.74978	0.0850036	0.125941	0.0939844	0.306468	6.8284	1.26093	-0.0614869	-0.0449091	0.0179847	-0.0273977	0.0991926	0.0831	0.076363
Urban50	0.228429	-0.498257	0.0727217	0.125353	0.104361	0.30483	7.70533	1.55239	-0.0581353	-0.0444536	-0.0721367	0.168815	0.0780889	0.110585	0.0373519
MDS1	0.223925	0.641734	0.348756	0.163422	0.285898	0.280352	7.93881	2.37977	-0.049256	0.00913088	-0.084551	-0.0148861	0.0349647	0.143434	0.152298
MDS2	0.203173	0.205653	0.426895	0.160807	0.252514	0.266778	7.85172	2.72447	-0.0479191	-0.0232844	-0.0697521	0.0403193	0.0725206	0.122249	0.140612
MDS3	0.192922	0.111565	0.565567	0.142328	0.299256	0.255413	7.79544	3.23063	-0.0532022	0.059035	-0.012019	-0.0506244	0.0450846	0.139822	0.18679
MDS4	0.27759	1.5182	0.276865	0.259056	0.188207	0.317927	7.67489	2.7986	-0.0685792	-0.0178523	0.0169536	-0.00840478	0.0358823	0.120969	0.148696
MDS5	0.253817	0.473995	0.457033	0.254717	0.278211	0.262926	7.74127	2.70526	-0.0308358	0.0017606	-0.0276688	-0.0245505	0.0161346	0.127015	0.186393
MDS6	0.206605	0.627663	0.41115	0.22209	0.244189	0.268113	7.81629	2.69148	-0.0434911	-0.0180491	0.0250466	-0.0480705	0.0182444	0.131791	0.192527
MDS7	0.162121	-1.38432	0.712573	0.0458523	0.209357	0.215553	7.48265	6.00532	-0.0259233	-0.0220838	-0.0297489	-0.0842873	0.0271757	0.1633	0.248415
MDS8	0.18044	0.518617	0.414441	0.0794831	0.221012	0.201862	7.63442	5.54739	-0.0429358	0.0114831	-0.0587094	-0.0871419	0.0246376	0.180216	0.204079
MDS9	0.200478	0.124681	0.462555	0.0830689	0.242955	0.203187	7.65207	6.16173	-0.0448345	-0.0158527	-0.087059	-0.00369987	0.0296343	0.175775	0.203992
MDS10	0.325814	-0.55554	0.32603	0.219924	0.284538	0.305824	7.80536	4.95522	-0.0599654	-0.0296174	0.0575036	-0.00455022	0.0308863	0.116551	0.145503
MDS11	0.29829	-0.81476	0.280947	0.17626	0.18234	0.250011	7.74925	3.32095	-0.0494402	-0.0153185	-0.0335736	-0.0527275	0.0316531	0.152423	0.184172
MDS12	0.317991	-1.38994	0.294473	0.229748	0.248438	0.3232	7.51526	4.67976	-0.0235157	-0.0923725	-0.0433701	-0.0698456	0.0205231	0.110467	0.151823
MDS13	0.195894	-0.719867	0.326219	0.194887	0.263361	0.261095	7.86378	3.36032	-0.0446462	-0.0593873	-0.0306941	-0.0621985	0.0353419	0.13328	0.143701
MDS14	0.201231	-1.20684	0.570065	0.0907341	0.279061	0.23869	7.65061	3.77613	-0.0424085	-0.0494757	-0.0753191	-0.108763	0.021042	0.137132	0.201145
MDS15	0.174485	-0.803889	0.563889	0.148535	0.227808	0.258989	7.58991	3.41364	-0.0316716	-0.0210363	-0.0550785	3.56e-05	0.0358426	0.135373	0.195973
MDS16	0.15169	2.07128	0.358937	0.170167	0.261241	0.225373	7.75055	1.42089	-0.049113	-0.0888404	0.0774564	-0.0317145	0.0806892	0.103852	0.0950364
MDS17	0.369481	-0.254579	0.183601	0.323247	0.208944	0.239684	7.39687	1.6274	-0.0807011	-0.0283102	0.0574826	0.0106479	0.0857201	0.109519	0.081956
MDS18	0.211712	1.19336	0.16241	0.243916	0.183455	0.210288	7.69928	1.41787	-0.068398	0.0187901	0.0149278	-0.0210881	0.0458469	0.132846	0.125207
MDS19	0.501717	0.404414	0.188648	0.288296	0.181481	0.309282	7.7544	3.91604	-0.0248755	-0.083544	-0.0126329	-0.0251133	0.0213089	0.0880057	0.129918
MDS20	0.214339	0.649607	0.315171	0.174598	0.232162	0.34805	6.92743	2.81805	-0.0198183	-0.0388942	-0.0664793	-0.0525537	0.0231458	0.12603	0.180333
MDS21	0.313849	-0.59683	0.291927	0.180994	0.174588	0.273915	7.71259	3.59461	-0.0548598	-0.0366475	-0.0274193	-0.0432282	0.0512903	0.109294	0.129333
MDS22	0.296967	-0.456206	0.303173	0.180138	0.177605	0.231275	7.74689	3.67245	-0.0488141	-0.0239343	-0.0601607	-0.0711265	0.0186705	0.161981	0.179806
MDS23	0.18016	0.030479	0.531567	0.0617088	0.247375	0.281788	7.89086	4.5923	-0.03804	-0.0309352	-0.0563423	-0.100223	0.0244217	0.170047	0.21923
MDS24	0.19306	-0.942526	0.321228	0.133096	0.262555	0.28132	7.29298	3.5903	-0.0179284	-0.015266	-0.0214583	-0.0502369	0.0301743	0.146353	0.179397
MDS25	0.233437	-0.767014	0.39274	0.242664	0.248305	0.266567	7.74228	2.96864	-0.0306891	-0.0369711	-0.0320728	-0.0064103	0.0687771	0.141249	0.153428
MDS26	0.182754	-0.686541	0.57206	0.175148	0.231788	0.214673	7.53173	3.52142	-0.0304497	-0.0111314	-0.018541	-0.0504204	0.0380531	0.14719	0.180235
MDS27	0.17002	0.199441	0.483896	0.194903	0.279394	0.262323	7.76054	2.42391	-0.0351771	-0.0703135	-0.0104415	-0.0859133	0.0402885	0.146512	0.1965
MDS28	0.177056	-0.253606	0.490713	0.175208	0.25966	0.28398	7.86986	3.1354	-0.0376541	-0.0819303	-0.00406442	-0.0579088	0.0207758	0.154913	0.203137
MDS29	0.248924	-0.293559	0.487878	0.185088	0.254491	0.310285	7.78119	3.62281	-0.0777744	0.0109207	-0.0660334	0.141185	0.0268148	0.122816	0.175142
MDS30	0.200975	-1.15906	0.434793	0.13862	0.286036	0.322461	7.60955	3.81624	-0.0267801	-0.0446897	-0.00215191	-0.0539867	0.0122149	0.118657	0.172991
MDS31	0.156082	-0.421069	0.608925	0.115918	0.321887	0.29802	7.29992	3.82222	-0.0819031	-0.0319076	0.00846266	-0.0230289	0.049697	0.135699	0.182158
MDS32	0.335777	0.76652	0.27982	0.207223	0.202334	0.243201	7.8479	3.43698	-0.0357144	-0.0558826	-0.0761201	0.0555031	0.0287292	0.154208	0.177356
MDS33	0.29011	-0.918935	0.39079	0.199424	0.217084	0.19448	7.54456	3.55206	-0.0293072	-0.0225805	-0.039912	-0.0521963	0.0233117	0.160554	0.20266
MDS34	0.394697	2.62105	0.308654	0.232695	0.238913	0.260428	7.46864	4.13303	-0.063823	0.0256375	-0.0738159	-0.0340183	0.0333434	0.109882	0.158514
MDS35	0.326643	-0.601009	0.340366	0.239514	0.276695	0.238033	7.72586	2.92439	-0.058967	-0.0308274	0.0771877	-0.0266315	0.0548261	0.126433	0.117601
MDS36	0.305341	0.806879	0.216106	0.277365	0.157774	0.272478	7.54764	2.65853	-0.0317237	1.14e-05	-0.0211451	-0.000997155	0.019894	0.108798	0.146238
MDS37	0.43947	0.187804	0.188558	0.352383	0.129121	0.274256	7.24676	3.86254	-0.0795562	0.00614069	0.0657628	0.0144412	0.0289029	0.114256	0.14853
MDS38	0.252486	-1.04529	0.419637	0.140864	0.272781	0.245062	7.53458	3.73556	-0.0656524	-0.00770585	0.0376143	0.0432787	0.029068	0.135528	0.192185
MDS39	0.311113	0.0798192	0.250857	0.158706	0.156035	0.236854	7.58262	4.0925	-0.0454303	-0.0471224	0.0674999	0.00292088	0.0197055	0.136424	0.176161
MDS40	0.344047	0.798678	0.336983	0.205237	0.203016	0.261096	7.92343	3.63436	-0.0653884	-0.0369769	0.0508453	-0.0473883	0.0220057	0.139891	0.162799
MDS41	0.255608	-0.685363	0.281642	0.160035	0.182379	0.238621	7.58631	3.69256	-0.0490642	-0.0634201	-0.0904737	0.0780056	0.0112445	0.145732	0.192041
MDS42	0.354896	-0.131317	0.203494	0.183894	0.0897533	0.226876	7.52572	5.36866	-0.0375613	0.0147362	-0.0316361	-0.0448278	0.00814093	0.128475	0.199902
MDS43	0.329002	0.792389	0.324721	0.241834	0.176843	0.213393	7.42286	3.06437	-0.0364182	0.00617524	-0.0189744	-0.0325686	0.0420739	0.128149	0.156424
MDS44	0.183461	-0.0729838	0.399345	0.139689	0.252974	0.277589	7.70986	2.4371	-0.030279	0.00261486	-0.0361889	-0.0740628	0.0338147	0.11484	0.159903
MDS45	0.22531	0.521539	0.406193	0.15798	0.243709	0.220037	7.7378	3.05898	-0.0423569	-0.000616105	-0.0324151	-0.0596812	0.0296798	0.161502	0.194551
MDS46	0.243677	-1.1261	0.508601	0.171158	0.313436	0.276728	7.76739	3.2649	-0.0528779	-0.0678165	0.00108083	0.0581869	0.0287482	0.138389	0.177573
MDS47	0.383424	0.589975	0.463556	0.28706	0.265664	0.191521	7.24912	1.47758	-0.0375667	0.0458069	-0.00178122	-0.0104875	0.0865938	0.098039	0.103112
MDS48	0.369024	1.47365	0.230045	0.247453	0.141388	0.259855	7.5863	1.61347	-0.0621804	0.107619	0.00528294	0.0104687	0.0483424	0.0925528	0.126257
MDS49	0.329149	3.65493	0.331491	0.277531	0.264064	0.237973	7.55819	1.57201	-0.071803	0.00719861	0.071496	0.00480409	0.122617	0.0907902	0.0649201
MDS50	0.232312	-1.92736	0.233734	0.159777	0.193302	0.227349	7.45362	2.64553	-0.0325111	-0.0435305	-0.053982	-0.0659636	0.0279821	0.125036	0.157657
MDS51	0.398493	1.31151	0.256356	0.347386	0.166191	0.216916	7.62554	2.90982	-0.0337722	-0.0169246	-0.0137865	-0.0327177	0.0502979	0.119895	0.123145
MDS52	0.26765	-1.7133	0.391068	0.16012	0.252222	0.264579	7.46169	5.59087	-0.0330595	-0.0616	-0.058606	-0.0797444	0.0111033	0.119117	0.188923
MDS53	0.314192	-1.28612	0.332011	0.164257	0.235008	0.28585	7.26659	5.41436	-0.054653	-0.0723081	-0.0236147	0.021344	0.00775655	0.12226	0.197806
MDS54	0.229163	-1.24626	0.370452	0.131242	0.236813	0.189293	7.46002	4.63026	-0.0301885	-0.0157545	-0.0388091	-0.0375878	0.0279516	0.133764	0.189706
MDS55	0.127159	-0.616184	0.565022	0.0755431	0.244406	0.310083	7.6727	2.35911	-0.0476526	-0.10909	-0.00848559	0.040625	0.0371236	0.13311	0.199363
MDS56	0.303068	0.302612	0.300747	0.190153	0.237888	0.286902	7.8834	3.7351	-0.0197646	-0.0268942	-0.0537109	-0.0133581	0.0208511	0.144048	0.196409
MDS57	0.265192	-1.75996	0.476092	0.216061	0.263522	0.294644	7.5049	2.95693	-0.0633293	0.0462899	-0.0328494	0.0435126	0.0287197	0.135057	0.180387
MDS58	0.266297	-1.17197	0.415738	0.316457	0.238735	0.313093	7.5171	2.36515	-0.0595198	-0.120375	0.0875416	0.0843646	0.0610772	0.114851	0.138127
MDS59	0.205391	-0.353798	0.512923	0.215496	0.256843	0.273053	7.75792	3.1149	-0.028339	-0.0423915	0.00544015	-0.0118885	0.0858676	0.126987	0.125334
MDS60	0.258404	-1.93421	0.456415	0.275433	0.270344	0.302858	7.39988	2.80571	-0.0427188	-0.136155	0.0514227	0.075026	0.0522497	0.123	0.129968
MDS61	0.216556	-1.0733	0.477332	0.146735	0.347982	0.265254	7.53243	2.88462	-0.0393301	-0.0882251	-0.103245	0.0500861	0.0280367	0.125984	0.172876
MDS62	0.248726	1.57884	0.590249	0.192684	0.379194	0.28402	7.70622	4.06615	-0.0827234	0.0551274	-0.0174048	-0.000319698	0.0293753	0.138237	0.203679
MDS63	0.268801	1.46365	0.370461	0.194462	0.237338	0.285077	7.57896	3.37483	-0.0671931	-0.0172633	0.106157	-0.026435	0.0273781	0.141473	0.204318
MDS64	0.214401	-0.377391	0.507147	0.179734	0.356084	0.312714	7.69154	4.6048	-0.0804675	-0.0308213	0.0786757	0.0113942	0.00994953	0.137941	0.21525
MDS65	0.390496	-0.456276	0.285441	0.243015	0.233626	0.339332	7.72854	5.01506	-0.06391	0.00957477	-0.07918	-0.0371389	0.0290337	0.142802	0.138532
MDS66	0.193919	-0.462067	0.265957	0.177127	0.247525	0.245445	7.81199	3.29233	-0.0509041	-0.0579398	0.00893938	-0.038698	0.0482229	0.151594	0.138693
MDS67	0.218117	0.148788	0.430594	0.125462	0.390577	0.240679	7.51256	3.18822	-0.0765703	0.101504	-0.0445139	0.0260839	0.0297508	0.120923	0.178517
MDS68	0.243656	0.118359	0.395603	0.115679	0.211906	0.250095	7.83816	3.82349	-0.0485365	-0.0577897	0.0192892	-0.0570054	0.0237492	0.163563	0.213879
MDS69	0.221516	0.88894	0.286832	0.128197	0.205112	0.270845	7.82048	2.84968	-0.0597803	-0.0286832	-0.0461521	-0.00874782	0.0195262	0.14109	0.201186
MDS70	0.266197	0.151571	0.317521	0.151469	0.254043	0.232641	7.67166	3.17693	-0.0375782	-0.0472437	-0.102549	0.109741	0.0462252	0.147219	0.177388
MDS71	0.256563	0.200727	0.355575	0.2378	0.231246	0.236449	7.58871	2.76955	-0.0698922	0.069186	-0.0552137	0.0391813	0.0341668	0.110584	0.169862
MDS72	0.14313	2.4101	0.445233	0.115537	0.264627	0.264586	7.47172	2.31348	-0.0814491	0.0997025	-0.0153457	0.0689695	0.043289	0.111472	0.168891
MDS73	0.136577	0.712145	0.530011	0.0922587	0.23167	0.2192	7.63481	3.6226	-0.0440744	-0.00328717	-0.0296715	-0.0393303	0.0746655	0.144082	0.159871
MDS74	0.322554	0.420474	0.279033	0.201621	0.184441	0.21307	7.69812	3.61884	-0.0460266	0.00743882	-0.0537509	-0.0453797	0.017629	0.172405	0.200851
MDS75	0.13189	2.00519	0.541296	0.0495056	0.233587	0.239272	7.76134	3.42569	-0.0437891	-0.0280301	-0.091616	0.0359735	0.0453392	0.161025	0.224459
MDS76	0.244848	1.29598	0.367259	0.0955449	0.19095	0.265859	7.91084	4.58211	-0.0469152	-0.0229048	-0.0444699	-0.0751047	0.019384	0.165401	0.200939
MDS77	0.30128	-0.422414	0.365544	0.166286	0.164009	0.264399	7.51645	3.4293	-0.0632434	0.010649	0.0415619	0.0554865	0.0112228	0.13482	0.206253
MDS78	0.30944	-1.51572	0.364983	0.178424	0.228091	0.288615	7.62657	3.33472	-0.00916201	-0.0141738	-0.0303175	-0.0489984	0.0143039	0.13291	0.17501
MDS79	0.271033	0.529398	0.23861	0.246017	0.14639	0.299744	7.70555	2.31226	-0.0690412	0.0789081	-0.0476401	0.020703	0.026694	0.124112	0.147106
MDS80	0.184902	-0.202763	0.220214	0.113339	0.172068	0.166044	7.29162	2.58808	-0.0430825	0.0701835	-0.0165622	-0.0130526	0.0122147	0.16331	0.22043
MDS81	0.323279	1.47551	0.210902	0.218461	0.152058	0.217951	7.10405	1.95013	-0.0425159	-0.0682025	0.0659516	-0.0335786	0.200081	0.0836048	0.017486
MDS82	0.312207	0.961978	0.219878	0.232673	0.172872	0.301663	7.62233	2.4569	-0.0304416	-0.0450724	-0.00413597	-0.0507053	0.0802426	0.10841	0.117005
MDS83	0.26776	1.09514	0.24989	0.156408	0.147111	0.295844	7.65963	2.79457	-0.0333343	-0.0530141	-0.0308499	-0.0353895	0.0798651	0.119654	0.117319
MDS84	0.271652	-0.168987	0.34504	0.131724	0.180032	0.295295	7.76962	3.70467	-0.0227249	-0.0508602	-0.0305922	-0.0869875	0.0200217	0.148405	0.190799
MDS85	0.269843	-0.193847	0.179327	0.185355	0.149282	0.313551	7.56225	2.6378	-0.0648158	-0.0472419	-0.0744524	0.0405867	0.0131569	0.127501	0.161892
MDS86	0.266762	-0.26545	0.410267	0.22038	0.263841	0.293564	7.82483	3.94712	-0.0254108	-0.0530253	0.00180859	-0.0526017	0.0128962	0.164447	0.232467
MDS87	0.247214	1.5837	0.310167	0.191202	0.135312	0.210081	7.50972	3.15993	-0.0617084	0.0428394	-0.053788	-0.011664	0.0201457	0.132716	0.176256
MDS88	0.294593	0.278457	0.146431	0.29422	0.11583	0.274607	7.08186	2.65216	-0.0834525	0.0604145	0.00466079	-0.0630402	0.0247218	0.154209	0.186217
MDS89	0.169724	0.136289	0.55871	0.150239	0.305684	0.252416	7.78046	2.83131	-0.0304798	-0.041882	-0.0590584	-0.0956817	0.0487089	0.133409	0.179933
MDS90	0.133997	1.43587	0.634308	0.0588523	0.263078	0.27565	7.81242	3.3691	-0.0470796	-0.0372625	-0.0851243	-0.0431484	0.0419563	0.135601	0.190185
MDS91	0.186367	0.553843	0.334045	0.124441	0.176478	0.255384	7.45262	4.30638	-0.0483923	-0.0607029	-0.0565535	0.0700682	0.00967126	0.154695	0.234008
MDS92	0.14822	-1.27487	0.610287	0.079776	0.227578	0.268953	7.69431	3.4138	-0.0206004	-0.0726427	0.00367566	-0.08778	0.0352668	0.15667	0.227092
MDS93	0.297084	-1.41524	0.344403	0.20161	0.234308	0.25651	7.58496	3.93709	-0.0170929	-0.0398741	-0.0523666	0.064537	0.0301526	0.149466	0.168103
MDS94	0.288145	0.301465	0.325809	0.193118	0.243209	0.242985	7.84547	2.96578	-0.0528919	-0.0218281	-0.0890521	-0.0343193	0.0350596	0.172696	0.171395
MDS95	0.298799	-0.896985	0.314806	0.245568	0.255367	0.321353	7.53432	2.6416	-0.0431625	-0.0671532	0.0462658	0.0181863	0.0315921	0.115655	0.135949
MDS96	0.215109	-0.755829	0.427182	0.19404	0.304664	0.308358	7.43802	2.34929	-0.0556949	-0.0436153	-0.0110677	-0.0946972	0.0432703	0.130482	0.162492
MDS97	0.287952	1.41213	0.270024	0.179189	0.216588	0.268472	7.75645	2.24933	-0.059802	-0.00486285	-0.0919741	0.0969127	0.0258382	0.128514	0.163973
MDS98	0.170537	0.876692	0.324161	0.193019	0.223377	0.225045	7.65135	2.07584	-0.060702	0.0317044	-0.0312237	0.0224534	0.051534	0.125974	0.131861
MDS99	0.268177	-1.61614	0.379899	0.177568	0.334719	0.262839	7.57339	2.31579	-0.0458307	-0.0745203	0.0771662	-0.0360803	0.031058	0.100996	0.139959
MDS100	0.21214	-0.45284	0.319159	0.132712	0.272405	0.291171	7.44063	2.12966	-0.0575239	-0.057122	0.0249293	-0.0291339	0.0302162	0.112253	0.159125
MDS101	0.201263	-0.886276	0.438732	0.0936515	0.30725	0.259925	7.56476	2.47291	-0.0139748	-0.0403764	-0.0466925	-0.0239734	0.030941	0.120635	0.179486
MDS102	0.273842	-1.14464	0.295015	0.199449	0.240436	0.339322	7.07036	4.06019	-0.08844	0.0888852	0.0799698	-0.0140157	0.0207825	0.114637	0.158132
MDS103	0.21525	-0.722553	0.341372	0.130611	0.222845	0.207755	7.34324	3.85305	-0.0520979	-0.0662972	-0.0168574	-0.0183982	0.0116183	0.155028	0.208964
MDS104	0.461394	0.124968	0.273982	0.216927	0.189399	0.290775	7.03992	4.19023	-0.0640273	0.128506	-0.00746436	0.00912415	0.0308062	0.0966193	0.136638
MDS105	0.263727	0.226793	0.307407	0.205564	0.232401	0.20852	7.45849	2.3155	-0.0507837	0.00445913	0.0546043	-0.0218753	0.0708585	0.109259	0.132925
MDS106	0.318429	0.735941	0.295022	0.286451	0.263088	0.253666	7.49057	2.41415	-0.0520444	0.00594966	-0.0416244	-0.0715341	0.0578022	0.112294	0.113205
MDS107	0.331511	1.49505	0.24231	0.247737	0.188261	0.248346	7.69396	2.56749	-0.0354411	-0.00855138	-0.0106632	-0.0310754	0.0419009	0.125374	0.142711
MDS108	0.289562	0.497427	0.34733	0.187498	0.251352	0.302023	7.55957	3.71285	-0.0317959	-0.0212999	-0.0700112	-0.0915713	0.0252558	0.134256	0.20431
MDS109	0.192558	-0.854304	0.36621	0.127825	0.281682	0.221449	7.64439	3.28394	-0.0531714	-0.0316904	0.0482023	0.00476374	0.0218709	0.135272	0.190428
MDS110	0.203764	1.00969	0.248581	0.185175	0.239606	0.190342	7.60943	2.78217	-0.0592691	-0.0183011	-0.00464223	0.0211133	0.0276171	0.132868	0.163949
MDS111	0.273492	-0.000996418	0.311941	0.173812	0.211308	0.213262	7.7067	2.1806	-0.0492115	0.00353712	-0.0811795	0.0925358	0.0707766	0.117997	0.125128
MDS112	0.250163	-1.58488	0.388041	0.226297	0.325547	0.331033	6.9182	3.64506	-0.0784289	-0.0636091	0.114243	-0.00932605	0.0226046	0.129412	0.171531
MDS113	0.365525	0.354565	0.266625	0.239281	0.206244	0.227525	7.72409	2.17529	-0.040621	-0.0609618	-0.0473649	-0.048295	0.0287693	0.144463	0.140156
MDS114	0.330718	1.01045	0.237769	0.29005	0.141432	0.23483	7.74883	2.47327	-0.0717949	0.0211271	-0.0389363	0.0269687	0.0178312	0.147219	0.186355
MDS115	0.167212	-1.22545	0.438899	0.132618	0.343511	0.306007	7.53572	2.48769	-0.0757987	-0.0696514	0.0821078	0.0816454	0.0407704	0.120527	0.156634
MDS116	0.235423	2.20057	0.311861	0.149922	0.200241	0.236254	7.74145	3.05963	-0.066702	0.0229134	-0.0498091	-0.00120291	0.0477686	0.154277	0.152044
MDS117	0.208752	0.296383	0.248741	0.180027	0.196876	0.253653	7.79813	4.74234	-0.0524312	-0.0317392	0.0333369	-0.0629595	0.025495	0.13295	0.143706
MDS118	0.213429	0.294795	0.358728	0.223001	0.267846	0.257148	7.71429	2.5804	-0.0381754	-0.0639401	-0.0249687	-0.0762647	0.041162	0.121594	0.157997
MDS119	0.133035	-0.434402	0.359308	0.164557	0.262153	0.290058	7.68943	2.15318	-0.0478254	-0.0938272	0.125609	0.00831412	0.0393248	0.103521	0.138513
MDS120	0.249209	0.192075	0.378609	0.209344	0.294936	0.218226	7.40123	2.78094	-0.0486231	-0.0421419	-0.0576981	0.0979727	0.0407001	0.118099	0.155049
MDS121	0.288526	0.41011	0.332581	0.201989	0.276118	0.286001	7.82438	2.54489	-0.0636805	0.0532656	-0.0193457	-0.0136306	0.0588328	0.127183	0.128564
MDS122	0.325833	0.264642	0.38522	0.211016	0.278856	0.303352	7.85253	2.69542	-0.0588549	0.0371387	0.0222368	-0.00567834	0.0482117	0.135672	0.148416
MDS123	0.302823	0.510064	0.399474	0.198171	0.238107	0.283598	7.82024	2.9439	-0.0566772	0.0367618	-0.0532596	0.02098	0.0478026	0.122526	0.143434
MDS124	0.292113	0.879399	0.407378	0.162856	0.222568	0.329068	7.33987	5.57789	-0.0884866	0.147097	0.00918095	0.0264684	0.0110779	0.135991	0.219907
MDS125	0.212198	0.645627	0.233527	0.237949	0.250938	0.364629	6.96756	4.5517	-0.0943548	0.194616	-0.0134421	0.0085117	0.041584	0.0935485	0.131936
MDS126	0.213793	1.2272	0.195525	0.207962	0.18965	0.293035	7.01226	4.36112	-0.0777277	0.0131191	0.135777	-0.00652042	0.124383	0.110916	0.0877779
MDS127	0.15682	-0.129908	0.403426	0.175102	0.266532	0.231531	7.67673	1.94798	-0.0472809	-0.0837293	0.00216241	0.032159	0.112463	0.119426	0.119798
MDS128	0.131244	-0.117661	0.457533	0.136709	0.27208	0.217041	7.56907	2.00353	-0.0434176	0.0150641	-0.0239578	-0.0626988	0.121511	0.143561	0.143422
MDS129	0.297187	-1.00575	0.409294	0.277154	0.275537	0.213139	7.61515	2.29139	-0.0526011	0.0404067	-0.0564043	0.0140688	0.0469591	0.135022	0.147219
MDS130	0.300668	-0.470987	0.300437	0.157873	0.158128	0.276196	7.74605	4.5656	-0.0230247	-0.0427815	-0.0392564	-0.0591951	0.0126597	0.133742	0.186683
MDS131	0.237235	0.885496	0.528365	0.204334	0.237294	0.222565	7.52548	2.36716	-0.0491185	0.0320002	-0.0211704	-0.0664128	0.060656	0.139664	0.184114
MDS132	0.182062	-1.51564	0.383879	0.143256	0.267798	0.28116	7.37982	2.43143	-0.0489684	-0.110073	0.148749	-0.00325939	0.0485811	0.1028	0.15734
MDS133	0.268499	1.65372	0.221311	0.194495	0.186968	0.248867	7.8212	3.28931	-0.0310936	-0.00579093	-0.0537714	-0.0645072	0.0171326	0.140532	0.181009
MDS134	0.211386	-0.190684	0.425274	0.146757	0.200724	0.260847	7.82797	3.37763	-0.0409653	-0.0585944	-0.101156	0.16371	0.0189433	0.14495	0.200634
MDS135	0.274842	0.573262	0.32118	0.193904	0.205275	0.263673	7.82161	3.00666	-0.0698679	-0.0221457	-0.00260964	-0.0146712	0.0331149	0.155908	0.173999
MDS136	0.353568	0.747516	0.151806	0.310497	0.140272	0.260767	7.63781	2.57272	-0.0580049	-0.00538868	-0.106491	0.0923462	0.0229696	0.129021	0.138159
MDS137	0.353165	-0.473519	0.257652	0.358777	0.156297	0.217542	7.39784	1.35891	-0.0422394	-0.0012156	-0.0291216	0.0407251	0.0686641	0.103584	0.105237
MDS138	0.453029	1.13804	0.107676	0.301821	0.109945	0.205032	7.65711	1.92732	-0.0372066	0.0250197	-0.031999	-0.0089981	0.0290044	0.132876	0.150165
MDS139	0.248217	0.653301	0.71026	0.198216	0.226608	0.212507	7.6318	6.54416	-0.0323247	0.000668944	-0.0265286	-0.00889904	0.0208453	0.111536	0.172028
MDS140	0.168189	-0.8569	0.692291	0.0692908	0.226111	0.23254	7.60656	5.10296	-0.0715451	-0.0146183	-0.00613682	0.026392	0.0173081	0.169087	0.25424
MDS141	0.284384	0.621435	0.500316	0.178991	0.266341	0.220971	7.77745	4.4724	-0.0474512	-0.0332694	-0.0478202	0.0309865	0.0367735	0.163376	0.198683
MDS142	0.110665	-0.941675	0.455883	0.178958	0.156807	0.188722	6.95883	5.84897	-0.0436672	-0.0385804	-0.053321	0.0491223	0.00861272	0.134465	0.222963
MDS143	0.172714	0.957567	0.451786	0.248107	0.195883	0.220209	7.48637	5.84252	-0.0724024	0.00914985	-0.0289332	0.0383456	0.0170459	0.135652	0.200079
MDS144	0.114701	0.558528	0.467885	0.12018	0.172883	0.189617	7.32984	4.94669	-0.0444539	-0.00579284	-0.0555021	-0.025386	0.0158117	0.13275	0.204676
MDS145	0.220898	-0.95265	0.359272	0.0844605	0.20239	0.21907	7.642	4.04607	-0.0376918	-0.0644607	-0.046451	0.0480547	0.00980377	0.159152	0.229777
MDS146	0.333858	-1.12677	0.315832	0.196962	0.216363	0.234501	7.70348	2.85793	-0.0647868	-0.0398562	-0.0383985	-0.00471559	0.05476	0.139617	0.146377
MDS147	0.277245	-0.428808	0.304043	0.216855	0.21838	0.202487	7.6016	2.76042	-0.0504992	-0.0367964	-0.0221692	-0.0137555	0.061732	0.166028	0.15293
MDS148	0.159809	0.342065	0.425086	0.0688023	0.170051	0.161828	7.33437	3.46603	-0.0512807	0.0390521	-0.0443868	-0.00507067	0.0345295	0.151649	0.206909
MDS149	0.211342	-0.208956	0.326478	0.109031	0.22471	0.216747	7.51134	2.75655	-0.0589959	0.00877578	0.0216343	-0.0265413	0.0300373	0.133397	0.182621
MDS150	0.220877	-0.567433	0.358815	0.151873	0.256076	0.255014	7.6665	2.85773	-0.034609	-0.00198631	-0.0482317	0.00945511	0.0298471	0.134432	0.18055
MDS151	0.47365	1.07453	0.167159	0.189044	0.13273	0.314071	7.46088	2.68472	-0.0674357	-0.0184838	-0.0114898	0.0016256	0.0463727	0.104203	0.132847
MDS152	0.131449	-0.603195	0.541437	0.0519408	0.287406	0.266209	7.59408	2.6972	-0.03727	-0.0656601	-0.0141755	0.0816234	0.0572251	0.121948	0.190008
MDS153	0.215742	0.399285	0.431581	0.162155	0.327399	0.245494	7.55543	4.27165	-0.0744498	0.128263	-0.012414	-0.0084932	0.0146998	0.127559	0.214022
MDS154	0.153118	1.24202	0.272656	0.180144	0.232792	0.173923	7.45663	2.79983	-0.0575001	0.0091157	0.0170575	-0.025322	0.036115	0.137995	0.172661
MDS155	0.197704	-0.352096	0.371235	0.21355	0.231203	0.290498	7.82983	2.75274	-0.0243804	-0.0057261	-0.0334987	0.00290497	0.0194842	0.132718	0.188492
MDS156	0.212965	0.114143	0.431631	0.192009	0.2452	0.281373	7.87726	3.14336	-0.0391284	-0.00991608	-0.0281184	-0.0915837	0.0350864	0.135967	0.17974
MDS157	0.186387	-0.780403	0.455216	0.103943	0.281598	0.271193	7.78786	3.39441	-0.0349348	-0.0445745	-0.0596902	-0.0202238	0.0192062	0.143409	0.199927
MDS158	0.328814	1.08835	0.181055	0.252584	0.139626	0.263958	7.53033	1.8397	-0.0523942	-0.0576663	0.0356634	0.00273393	0.0357566	0.112718	0.125395
MDS159	0.324175	1.3989	0.405214	0.25202	0.216576	0.249019	7.35031	1.91556	-0.0443527	0.0237842	-0.0260567	0.0477533	0.0597236	0.0916269	0.105732
MDS160	0.54464	0.416654	0.204669	0.296341	0.134865	0.275352	7.42467	2.20593	-0.0728953	-0.012799	0.01141	0.0104418	0.0529933	0.109689	0.0869783
MDS161	0.247617	-0.468171	0.4559	0.147792	0.260328	0.205621	7.48387	2.40044	-0.0461876	-0.0197225	-0.0894338	-0.141195	0.035965	0.134883	0.175401
MDS162	0.219561	-0.455298	0.367376	0.182411	0.304819	0.292902	6.75	2.54883	-0.0570944	-0.0764661	-0.00252202	-0.0340319	0.0521507	0.120771	0.158134
MDS163	0.227617	0.367011	0.231391	0.223147	0.211475	0.247638	7.32641	2.65317	-0.0715481	-0.00815642	0.0701375	0.00462487	0.0444705	0.13486	0.13827
MDS164	0.215628	0.967873	0.479973	0.219198	0.325992	0.237461	7.61211	2.28616	-0.0612126	-0.0067408	-0.0526129	-0.114589	0.0588182	0.123271	0.141019
MDS165	0.121486	-1.50044	0.668084	0.0476767	0.206068	0.25358	7.59948	3.93748	-0.0289693	-0.0449994	-0.0779515	-0.0825922	0.0425049	0.117182	0.171493
MDS166	0.177278	-0.143395	0.369224	0.182095	0.24282	0.264289	7.78269	2.49875	-0.092024	0.140924	-0.00820589	-0.00848567	0.0559221	0.112198	0.14497
MDS167	0.362417	0.669251	0.270367	0.265538	0.180904	0.265321	7.79785	3.00913	-0.0762285	-0.0345202	-0.0458796	0.0607634	0.0232416	0.13792	0.166726
MDS168	0.177321	0.000689147	0.63939	0.0852054	0.24116	0.257978	7.83883	4.56239	-0.0404961	-0.062726	-0.0399548	0.0263164	0.01598	0.165339	0.239941
MDS169	0.225345	-0.143189	0.529677	0.157561	0.309892	0.272697	7.76163	3.31032	-0.0239418	-0.0759646	-0.038074	-0.021493	0.0167384	0.148428	0.219924
MDS170	0.272611	0.521288	0.443727	0.125816	0.234505	0.279987	7.77594	4.28254	-0.0364799	-0.0409638	-0.0368917	-0.0854648	0.0143712	0.137184	0.207354
MDS171	0.185095	-0.107403	0.204046	0.166873	0.19276	0.319314	7.861	2.04312	-0.044896	-0.0151364	-0.0808099	-0.0362773	0.0349032	0.128126	0.125737
MDS172	0.400281	-0.313708	0.320772	0.259944	0.217994	0.209789	7.59061	3.11423	-0.0245958	-0.0404106	-0.0317826	-0.0669454	0.0256437	0.136264	0.16438
MDS173	0.235607	-0.191734	0.278804	0.127412	0.20953	0.254206	7.68898	3.53404	-0.0277905	-0.0736233	-0.0209921	-0.0262692	0.0132301	0.145353	0.197579
MDS174	0.253855	-0.745343	0.425304	0.188963	0.265263	0.27312	7.49385	3.08552	-0.0662439	0.0828898	-0.0327178	-0.0343465	0.0326984	0.104715	0.154048
MDS175	0.127944	-0.55492	0.358276	0.10876	0.224931	0.271933	7.49961	2.76616	-0.0439539	-0.0723568	-0.0801866	-0.0660915	0.0467667	0.131328	0.158766
MDS176	0.14644	1.63602	0.370881	0.0717035	0.287408	0.266094	7.31837	2.24152	-0.0881986	0.181228	-0.0106579	0.00871285	0.0732251	0.112584	0.143664
MDS177	0.199778	-0.238459	0.337745	0.10488	0.178603	0.203918	7.61246	4.56431	-0.0379133	-0.00693817	-0.0822759	-0.0267008	0.0112457	0.164431	0.219709
MDS178	0.160158	-1.64555	0.72934	0.0334115	0.169601	0.192531	7.37898	4.33901	-0.0246665	-0.0168818	-0.041214	-0.0473579	0.017861	0.149637	0.242701
MDS179	0.164468	-0.429687	0.634785	0.0282184	0.143915	0.242837	7.52224	4.74836	-0.0286692	-0.0281105	-0.0190395	-0.0568573	0.0175365	0.15009	0.243113
MDS180	0.226895	-0.0151815	0.347212	0.183811	0.191132	0.271729	7.69224	4.41379	-0.0727562	-0.0308492	-0.0592755	0.123131	0.021756	0.140432	0.195029
MDS181	0.22824	-0.284281	0.281517	0.174842	0.124773	0.253108	7.57547	3.77578	-0.0704954	0.0356722	-0.0763212	-0.0501968	0.0212099	0.137359	0.183245
MDS182	0.221571	-1.28931	0.303366	0.228908	0.216383	0.285548	7.45133	2.67619	-0.0284304	-0.0493511	-0.0393716	-0.0146298	0.0411343	0.119998	0.14267
MDS183	0.26629	-0.891866	0.40286	0.193456	0.236195	0.243982	7.73154	4.88671	-0.047897	-0.0088362	-0.0724884	0.0532952	0.00827026	0.171923	0.222578
MDS184	0.253628	-0.0514193	0.397361	0.0980445	0.214446	0.272087	7.82613	5.28643	-0.0682667	0.0322101	-0.0820684	-0.0660439	0.0159963	0.154108	0.192467
MDS185	0.253674	-0.440755	0.372915	0.119945	0.21032	0.293322	7.7699	5.20808	-0.0480923	-0.0690778	-0.0820074	-0.049917	0.0159047	0.156446	0.185942
MDS186	0.301133	-1.52996	0.161672	0.184668	0.117351	0.255579	7.33682	1.6063	-0.0399118	-0.0278892	-0.0651062	0.0952999	0.0214933	0.0862389	0.151282
MDS187	0.202039	1.15172	0.342722	0.15897	0.223267	0.25744	7.11277	2.83691	-0.0685866	-0.0164735	-0.120225	0.248737	0.0328386	0.115008	0.1731
MDS188	0.242768	-0.246331	0.265372	0.312047	0.127931	0.243492	7.32665	1.76328	-0.0430999	-0.0138958	-0.053399	-0.0802495	0.0259695	0.101813	0.144704
MDS189	0.352639	0.934193	0.147016	0.253828	0.106508	0.214633	7.65301	1.96682	-0.0558822	0.00799854	-0.0370805	-0.0484642	0.0541898	0.1564	0.119316
MDS190	0.15283	-0.210612	0.595905	0.0846847	0.235234	0.293372	7.81084	3.51109	-0.0593854	-0.00311517	-0.0945106	-0.0666437	0.019939	0.128611	0.205174
MDS191	0.162877	-0.660755	0.471766	0.101049	0.227417	0.234316	7.62302	2.77649	-0.0370032	-0.0108437	-0.040749	0.000562567	0.0699561	0.129585	0.177784
MDS192	0.204853	-0.267016	0.416479	0.202324	0.254232	0.310626	7.78991	2.9355	-0.0552747	-0.088898	0.0878953	0.0419388	0.0454337	0.138174	0.177047
MDS193	0.24367	-0.754042	0.546791	0.132738	0.277764	0.264926	7.61539	4.80677	-0.077692	0.00223542	-0.0657884	0.0430492	0.0113638	0.131777	0.213942
MDS194	0.29899	0.380878	0.30785	0.150279	0.18127	0.227021	7.74391	4.47027	-0.0355874	-0.026197	-0.0612409	-0.0980758	0.0176453	0.153447	0.198457
MDS195	0.219087	0.493354	0.386596	0.0837209	0.200742	0.235655	7.80624	5.0442	-0.0626476	0.00678891	-0.0713506	-0.0649651	0.0110896	0.17413	0.225953
MDS196	0.290311	0.496066	0.348776	0.247982	0.265119	0.244686	7.85325	2.28362	-0.0599741	0.0270514	-0.0611548	0.0313246	0.0284658	0.133456	0.157345
MDS197	0.291399	-0.130913	0.175733	0.175016	0.185449	0.310741	7.62154	1.92042	-0.0828846	0.0807873	-0.0158666	0.00734621	0.029611	0.0963885	0.133686
MDS198	0.214766	-0.788821	0.429439	0.137127	0.288806	0.225734	7.74055	2.70948	-0.0460979	0.0143441	-0.064153	-0.0466825	0.0362066	0.137364	0.156655
MDS199	0.18548	-0.745969	0.305525	0.144272	0.212566	0.245144	7.77112	3.74866	-0.0116842	-0.017269	-0.0274678	-0.0493973	0.0218671	0.150608	0.189782
MDS200	0.181925	0.496738	0.336242	0.0845141	0.154624	0.156319	7.28874	5.42211	-0.0427688	0.00644745	-0.0556614	-0.0905928	0.0153631	0.157783	0.212607
MDS201	0.294338	-0.792674	0.36886	0.11051	0.200938	0.213128	7.63938	5.70538	-0.033766	-0.0457893	-0.0383399	0.0186337	0.00631406	0.155898	0.223862
MDS202	0.151035	0.556187	0.334261	0.125599	0.244443	0.292644	7.49905	3.15089	-0.0762915	0.0471734	0.0414758	7.25e-05	0.0190975	0.140784	0.207806
MDS203	0.143305	1.18812	0.434335	0.15393	0.285342	0.340917	7.78211	2.59604	-0.0802146	0.0941864	-0.0203124	0.0320415	0.0337603	0.125462	0.186022
MDS204	0.10467	1.32105	0.600607	0.0317899	0.249476	0.302487	7.60902	2.51045	-0.0501599	-0.0659781	-0.00179569	0.00511179	0.0647964	0.117435	0.164395
MDS205	0.168354	-3.16106	0.436058	0.092335	0.183321	0.146595	6.72334	3.62366	-0.0209946	-0.0074239	-0.0272114	-0.0447324	0.0218563	0.123133	0.196116
MDS206	0.137019	-1.34853	0.412178	0.0725275	0.178709	0.216413	7.32842	3.60351	-0.0236951	-0.00122021	-0.0249859	-0.0459292	0.0135474	0.143461	0.230644
MDS207	0.133457	-3.16452	0.478499	0.0496991	0.161717	0.147857	6.83837	4.47955	-0.0134125	-0.000340915	-0.0172637	-0.0143967	0.0385296	0.118474	0.183368
