# Supplementary material for: The Perception of Naturalness Correlates with Low-Level Visual Features of Environmental Scenes
Source: PLoS One. 2014 Dec 22;9(12):e114572. doi: 10.1371/journal.pone.0114572 (PMC4273965; doi:10.1371/journal.pone.0114572)
Supplement: S2 Data — Images used in our study. (ZIP) [file pone.0114572.s002.zip]

Archive with 628 entries (619 files):
- Stimuli/
- Stimuli/.DS_Store
- __MACOSX/
- __MACOSX/Stimuli/
- __MACOSX/Stimuli/._.DS_Store
- Stimuli/MDS600X800/
- Stimuli/MDS600X800/MDS1.jpg
- __MACOSX/Stimuli/MDS600X800/
- __MACOSX/Stimuli/MDS600X800/._MDS1.jpg
- Stimuli/MDS600X800/MDS10.jpg
- __MACOSX/Stimuli/MDS600X800/._MDS10.jpg
- Stimuli/MDS600X800/MDS100.jpg
- __MACOSX/Stimuli/MDS600X800/._MDS100.jpg
- Stimuli/MDS600X800/MDS101.jpg
- __MACOSX/Stimuli/MDS600X800/._MDS101.jpg
- Stimuli/MDS600X800/MDS102.jpg
- __MACOSX/Stimuli/MDS600X800/._MDS102.jpg
- Stimuli/MDS600X800/MDS103.jpg
- __MACOSX/Stimuli/MDS600X800/._MDS103.jpg
- Stimuli/MDS600X800/MDS104.jpg
- __MACOSX/Stimuli/MDS600X800/._MDS104.jpg
- Stimuli/MDS600X800/MDS105.jpg
- __MACOSX/Stimuli/MDS600X800/._MDS105.jpg
- Stimuli/MDS600X800/MDS106.jpg
- __MACOSX/Stimuli/MDS600X800/._MDS106.jpg
- Stimuli/MDS600X800/MDS107.jpg
- __MACOSX/Stimuli/MDS600X800/._MDS107.jpg
- Stimuli/MDS600X800/MDS108.jpg
- __MACOSX/Stimuli/MDS600X800/._MDS108.jpg
- Stimuli/MDS600X800/MDS109.jpg
- __MACOSX/Stimuli/MDS600X800/._MDS109.jpg
- Stimuli/MDS600X800/MDS11.jpg
- __MACOSX/Stimuli/MDS600X800/._MDS11.jpg
- Stimuli/MDS600X800/MDS110.jpg
- __MACOSX/Stimuli/MDS600X800/._MDS110.jpg
- Stimuli/MDS600X800/MDS111.jpg
- __MACOSX/Stimuli/MDS600X800/._MDS111.jpg
- Stimuli/MDS600X800/MDS112.jpg
- __MACOSX/Stimuli/MDS600X800/._MDS112.jpg
- Stimuli/MDS600X800/MDS113.jpg
- __MACOSX/Stimuli/MDS600X800/._MDS113.jpg
- Stimuli/MDS600X800/MDS114.jpg
- __MACOSX/Stimuli/MDS600X800/._MDS114.jpg
- Stimuli/MDS600X800/MDS115.jpg
- __MACOSX/Stimuli/MDS600X800/._MDS115.jpg
- Stimuli/MDS600X800/MDS116.jpg
- __MACOSX/Stimuli/MDS600X800/._MDS116.jpg
- Stimuli/MDS600X800/MDS117.jpg
- __MACOSX/Stimuli/MDS600X800/._MDS117.jpg
- Stimuli/MDS600X800/MDS118.jpg
- __MACOSX/Stimuli/MDS600X800/._MDS118.jpg
- Stimuli/MDS600X800/MDS119.jpg
- __MACOSX/Stimuli/MDS600X800/._MDS119.jpg
- Stimuli/MDS600X800/MDS12.jpg
- __MACOSX/Stimuli/MDS600X800/._MDS12.jpg
- Stimuli/MDS600X800/MDS120.jpg
- __MACOSX/Stimuli/MDS600X800/._MDS120.jpg
- Stimuli/MDS600X800/MDS121.jpg
- __MACOSX/Stimuli/MDS600X800/._MDS121.jpg
- Stimuli/MDS600X800/MDS122.jpg
- __MACOSX/Stimuli/MDS600X800/._MDS122.jpg
- Stimuli/MDS600X800/MDS123.jpg
- __MACOSX/Stimuli/MDS600X800/._MDS123.jpg
- Stimuli/MDS600X800/MDS124.jpg
- __MACOSX/Stimuli/MDS600X800/._MDS124.jpg
- Stimuli/MDS600X800/MDS125.jpg
- __MACOSX/Stimuli/MDS600X800/._MDS125.jpg
- Stimuli/MDS600X800/MDS126.jpg
- __MACOSX/Stimuli/MDS600X800/._MDS126.jpg
- Stimuli/MDS600X800/MDS127.jpg
- __MACOSX/Stimuli/MDS600X800/._MDS127.jpg
- Stimuli/MDS600X800/MDS128.jpg
- __MACOSX/Stimuli/MDS600X800/._MDS128.jpg
- Stimuli/MDS600X800/MDS129.jpg
- __MACOSX/Stimuli/MDS600X800/._MDS129.jpg
- Stimuli/MDS600X800/MDS13.jpg
- __MACOSX/Stimuli/MDS600X800/._MDS13.jpg
- Stimuli/MDS600X800/MDS130.jpg
- __MACOSX/Stimuli/MDS600X800/._MDS130.jpg
- Stimuli/MDS600X800/MDS131.jpg
- __MACOSX/Stimuli/MDS600X800/._MDS131.jpg
- Stimuli/MDS600X800/MDS132.jpg
- __MACOSX/Stimuli/MDS600X800/._MDS132.jpg
- Stimuli/MDS600X800/MDS133.jpg
- __MACOSX/Stimuli/MDS600X800/._MDS133.jpg
- Stimuli/MDS600X800/MDS134.jpg
- __MACOSX/Stimuli/MDS600X800/._MDS134.jpg
- Stimuli/MDS600X800/MDS135.jpg
- __MACOSX/Stimuli/MDS600X800/._MDS135.jpg
- Stimuli/MDS600X800/MDS136.jpg
- __MACOSX/Stimuli/MDS600X800/._MDS136.jpg
- Stimuli/MDS600X800/MDS137.jpg
- __MACOSX/Stimuli/MDS600X800/._MDS137.jpg
- Stimuli/MDS600X800/MDS138.jpg
- __MACOSX/Stimuli/MDS600X800/._MDS138.jpg
- Stimuli/MDS600X800/MDS139.jpg
- __MACOSX/Stimuli/MDS600X800/._MDS139.jpg
- Stimuli/MDS600X800/MDS14.jpg
- __MACOSX/Stimuli/MDS600X800/._MDS14.jpg
- Stimuli/MDS600X800/MDS140.jpg
- __MACOSX/Stimuli/MDS600X800/._MDS140.jpg
- Stimuli/MDS600X800/MDS141.jpg
- __MACOSX/Stimuli/MDS600X800/._MDS141.jpg
- Stimuli/MDS600X800/MDS142.jpg
- __MACOSX/Stimuli/MDS600X800/._MDS142.jpg
- Stimuli/MDS600X800/MDS143.jpg
- __MACOSX/Stimuli/MDS600X800/._MDS143.jpg
- Stimuli/MDS600X800/MDS144.jpg
- __MACOSX/Stimuli/MDS600X800/._MDS144.jpg
- Stimuli/MDS600X800/MDS145.jpg
- __MACOSX/Stimuli/MDS600X800/._MDS145.jpg
- Stimuli/MDS600X800/MDS146.jpg
- __MACOSX/Stimuli/MDS600X800/._MDS146.jpg
- Stimuli/MDS600X800/MDS147.jpg
- __MACOSX/Stimuli/MDS600X800/._MDS147.jpg
- Stimuli/MDS600X800/MDS148.jpg
- __MACOSX/Stimuli/MDS600X800/._MDS148.jpg
- Stimuli/MDS600X800/MDS149.jpg
- __MACOSX/Stimuli/MDS600X800/._MDS149.jpg
- Stimuli/MDS600X800/MDS15.jpg
- __MACOSX/Stimuli/MDS600X800/._MDS15.jpg
- Stimuli/MDS600X800/MDS150.jpg
- __MACOSX/Stimuli/MDS600X800/._MDS150.jpg
- Stimuli/MDS600X800/MDS151.jpg
- __MACOSX/Stimuli/MDS600X800/._MDS151.jpg
- Stimuli/MDS600X800/MDS152.jpg
- __MACOSX/Stimuli/MDS600X800/._MDS152.jpg
- Stimuli/MDS600X800/MDS153.jpg
- __MACOSX/Stimuli/MDS600X800/._MDS153.jpg
- Stimuli/MDS600X800/MDS154.jpg
- __MACOSX/Stimuli/MDS600X800/._MDS154.jpg
- Stimuli/MDS600X800/MDS155.jpg
- __MACOSX/Stimuli/MDS600X800/._MDS155.jpg
- Stimuli/MDS600X800/MDS156.jpg
- __MACOSX/Stimuli/MDS600X800/._MDS156.jpg
- Stimuli/MDS600X800/MDS157.jpg
- __MACOSX/Stimuli/MDS600X800/._MDS157.jpg
- Stimuli/MDS600X800/MDS158.jpg
- __MACOSX/Stimuli/MDS600X800/._MDS158.jpg
- Stimuli/MDS600X800/MDS159.jpg
- __MACOSX/Stimuli/MDS600X800/._MDS159.jpg
- Stimuli/MDS600X800/MDS16.jpg
- __MACOSX/Stimuli/MDS600X800/._MDS16.jpg
- Stimuli/MDS600X800/MDS160.jpg
- __MACOSX/Stimuli/MDS600X800/._MDS160.jpg
- Stimuli/MDS600X800/MDS161.jpg
- __MACOSX/Stimuli/MDS600X800/._MDS161.jpg
- Stimuli/MDS600X800/MDS162.jpg
- __MACOSX/Stimuli/MDS600X800/._MDS162.jpg
- Stimuli/MDS600X800/MDS163.jpg
- __MACOSX/Stimuli/MDS600X800/._MDS163.jpg
- Stimuli/MDS600X800/MDS164.jpg
- __MACOSX/Stimuli/MDS600X800/._MDS164.jpg
- Stimuli/MDS600X800/MDS165.jpg
- __MACOSX/Stimuli/MDS600X800/._MDS165.jpg
- Stimuli/MDS600X800/MDS166.jpg
- __MACOSX/Stimuli/MDS600X800/._MDS166.jpg
- Stimuli/MDS600X800/MDS167.jpg
- __MACOSX/Stimuli/MDS600X800/._MDS167.jpg
- Stimuli/MDS600X800/MDS168.jpg
- __MACOSX/Stimuli/MDS600X800/._MDS168.jpg
- Stimuli/MDS600X800/MDS169.jpg
- __MACOSX/Stimuli/MDS600X800/._MDS169.jpg
- Stimuli/MDS600X800/MDS17.jpg
- __MACOSX/Stimuli/MDS600X800/._MDS17.jpg
- Stimuli/MDS600X800/MDS170.jpg
- __MACOSX/Stimuli/MDS600X800/._MDS170.jpg
- Stimuli/MDS600X800/MDS171.jpg
- __MACOSX/Stimuli/MDS600X800/._MDS171.jpg
- Stimuli/MDS600X800/MDS172.jpg
- __MACOSX/Stimuli/MDS600X800/._MDS172.jpg
- Stimuli/MDS600X800/MDS173.jpg
- __MACOSX/Stimuli/MDS600X800/._MDS173.jpg
- Stimuli/MDS600X800/MDS174.jpg
- __MACOSX/Stimuli/MDS600X800/._MDS174.jpg
- Stimuli/MDS600X800/MDS175.jpg
- __MACOSX/Stimuli/MDS600X800/._MDS175.jpg
- Stimuli/MDS600X800/MDS176.jpg
- __MACOSX/Stimuli/MDS600X800/._MDS176.jpg
- Stimuli/MDS600X800/MDS177.jpg
- __MACOSX/Stimuli/MDS600X800/._MDS177.jpg
- Stimuli/MDS600X800/MDS178.jpg
- __MACOSX/Stimuli/MDS600X800/._MDS178.jpg
- Stimuli/MDS600X800/MDS179.jpg
- __MACOSX/Stimuli/MDS600X800/._MDS179.jpg
- Stimuli/MDS600X800/MDS18.jpg
- __MACOSX/Stimuli/MDS600X800/._MDS18.jpg
- Stimuli/MDS600X800/MDS180.jpg
- __MACOSX/Stimuli/MDS600X800/._MDS180.jpg
- Stimuli/MDS600X800/MDS181.jpg
- __MACOSX/Stimuli/MDS600X800/._MDS181.jpg
- Stimuli/MDS600X800/MDS182.jpg
- __MACOSX/Stimuli/MDS600X800/._MDS182.jpg
- Stimuli/MDS600X800/MDS183.jpg
- __MACOSX/Stimuli/MDS600X800/._MDS183.jpg
- Stimuli/MDS600X800/MDS184.jpg
- __MACOSX/Stimuli/MDS600X800/._MDS184.jpg
- Stimuli/MDS600X800/MDS185.jpg
- __MACOSX/Stimuli/MDS600X800/._MDS185.jpg
- Stimuli/MDS600X800/MDS186.jpg
- __MACOSX/Stimuli/MDS600X800/._MDS186.jpg
- Stimuli/MDS600X800/MDS187.jpg
- __MACOSX/Stimuli/MDS600X800/._MDS187.jpg
- Stimuli/MDS600X800/MDS188.jpg
- __MACOSX/Stimuli/MDS600X800/._MDS188.jpg
- Stimuli/MDS600X800/MDS189.jpg
- __MACOSX/Stimuli/MDS600X800/._MDS189.jpg
- Stimuli/MDS600X800/MDS19.jpg
- __MACOSX/Stimuli/MDS600X800/._MDS19.jpg
- Stimuli/MDS600X800/MDS190.jpg
- __MACOSX/Stimuli/MDS600X800/._MDS190.jpg
- Stimuli/MDS600X800/MDS191.jpg
- __MACOSX/Stimuli/MDS600X800/._MDS191.jpg
- Stimuli/MDS600X800/MDS192.jpg
- __MACOSX/Stimuli/MDS600X800/._MDS192.jpg
- Stimuli/MDS600X800/MDS193.jpg
- __MACOSX/Stimuli/MDS600X800/._MDS193.jpg
- Stimuli/MDS600X800/MDS194.jpg
- __MACOSX/Stimuli/MDS600X800/._MDS194.jpg
- Stimuli/MDS600X800/MDS195.jpg
- __MACOSX/Stimuli/MDS600X800/._MDS195.jpg
- Stimuli/MDS600X800/MDS196.jpg
- __MACOSX/Stimuli/MDS600X800/._MDS196.jpg
- Stimuli/MDS600X800/MDS197.jpg
- __MACOSX/Stimuli/MDS600X800/._MDS197.jpg
- Stimuli/MDS600X800/MDS198.jpg
- __MACOSX/Stimuli/MDS600X800/._MDS198.jpg
- Stimuli/MDS600X800/MDS199.jpg
- __MACOSX/Stimuli/MDS600X800/._MDS199.jpg
- Stimuli/MDS600X800/MDS2.jpg
- __MACOSX/Stimuli/MDS600X800/._MDS2.jpg
- Stimuli/MDS600X800/MDS20.jpg
- __MACOSX/Stimuli/MDS600X800/._MDS20.jpg
- Stimuli/MDS600X800/MDS200.jpg
- __MACOSX/Stimuli/MDS600X800/._MDS200.jpg
- Stimuli/MDS600X800/MDS201.jpg
- __MACOSX/Stimuli/MDS600X800/._MDS201.jpg
- Stimuli/MDS600X800/MDS202.jpg
- __MACOSX/Stimuli/MDS600X800/._MDS202.jpg
- Stimuli/MDS600X800/MDS203.jpg
- __MACOSX/Stimuli/MDS600X800/._MDS203.jpg
- Stimuli/MDS600X800/MDS204.jpg
- __MACOSX/Stimuli/MDS600X800/._MDS204.jpg
- Stimuli/MDS600X800/MDS205.jpg
- __MACOSX/Stimuli/MDS600X800/._MDS205.jpg
- Stimuli/MDS600X800/MDS206.jpg
- __MACOSX/Stimuli/MDS600X800/._MDS206.jpg
- Stimuli/MDS600X800/MDS207.jpg
- __MACOSX/Stimuli/MDS600X800/._MDS207.jpg
- Stimuli/MDS600X800/MDS21.jpg
- __MACOSX/Stimuli/MDS600X800/._MDS21.jpg
- Stimuli/MDS600X800/MDS22.jpg
- __MACOSX/Stimuli/MDS600X800/._MDS22.jpg
- Stimuli/MDS600X800/MDS23.jpg
- __MACOSX/Stimuli/MDS600X800/._MDS23.jpg
- Stimuli/MDS600X800/MDS24.jpg
- __MACOSX/Stimuli/MDS600X800/._MDS24.jpg
- Stimuli/MDS600X800/MDS25.jpg
- __MACOSX/Stimuli/MDS600X800/._MDS25.jpg
- Stimuli/MDS600X800/MDS26.jpg
- __MACOSX/Stimuli/MDS600X800/._MDS26.jpg
- Stimuli/MDS600X800/MDS27.jpg
- __MACOSX/Stimuli/MDS600X800/._MDS27.jpg
- Stimuli/MDS600X800/MDS28.jpg
- __MACOSX/Stimuli/MDS600X800/._MDS28.jpg
- Stimuli/MDS600X800/MDS29.jpg
- __MACOSX/Stimuli/MDS600X800/._MDS29.jpg
- Stimuli/MDS600X800/MDS3.jpg
- __MACOSX/Stimuli/MDS600X800/._MDS3.jpg
- Stimuli/MDS600X800/MDS30.jpg
- __MACOSX/Stimuli/MDS600X800/._MDS30.jpg
- Stimuli/MDS600X800/MDS31.jpg
- __MACOSX/Stimuli/MDS600X800/._MDS31.jpg
- Stimuli/MDS600X800/MDS32.jpg
- __MACOSX/Stimuli/MDS600X800/._MDS32.jpg
- Stimuli/MDS600X800/MDS33.jpg
- __MACOSX/Stimuli/MDS600X800/._MDS33.jpg
- Stimuli/MDS600X800/MDS34.jpg
- __MACOSX/Stimuli/MDS600X800/._MDS34.jpg
- Stimuli/MDS600X800/MDS35.jpg
- __MACOSX/Stimuli/MDS600X800/._MDS35.jpg
- Stimuli/MDS600X800/MDS36.jpg
- __MACOSX/Stimuli/MDS600X800/._MDS36.jpg
- Stimuli/MDS600X800/MDS37.jpg
- __MACOSX/Stimuli/MDS600X800/._MDS37.jpg
- Stimuli/MDS600X800/MDS38.jpg
- __MACOSX/Stimuli/MDS600X800/._MDS38.jpg
- Stimuli/MDS600X800/MDS39.jpg
- __MACOSX/Stimuli/MDS600X800/._MDS39.jpg
- Stimuli/MDS600X800/MDS4.jpg
- __MACOSX/Stimuli/MDS600X800/._MDS4.jpg
- Stimuli/MDS600X800/MDS40.jpg
- __MACOSX/Stimuli/MDS600X800/._MDS40.jpg
- Stimuli/MDS600X800/MDS41.jpg
- __MACOSX/Stimuli/MDS600X800/._MDS41.jpg
- Stimuli/MDS600X800/MDS42.jpg
- __MACOSX/Stimuli/MDS600X800/._MDS42.jpg
- Stimuli/MDS600X800/MDS43.jpg
- __MACOSX/Stimuli/MDS600X800/._MDS43.jpg
- Stimuli/MDS600X800/MDS44.jpg
[truncated: 328 more entries]
